# Supplementary material for: Predicted Input of Uncultured Fungal Symbionts to a Lichen Symbiosis from Metagenome-Assembled Genomes
Source: Genome Biol Evol. 2021 Mar 9;13(4):evab047. doi: 10.1093/gbe/evab047 (PMC8355462; doi:10.1093/gbe/evab047)
Supplement: evab047_Supplementary_Data [file evab047_Supplementary_Data.zip]

Archive with 2 entries (2 files):
- Tagirdzhanova_supplementary_figures_08022021.pdf
- Tagirdzhanova_supplementary_tables_08022021.xlsx
