# Supplementary material for: Predicted Input of Uncultured Fungal Symbionts to a Lichen Symbiosis from Metagenome-Assembled Genomes
Source: Genome Biol Evol. 2021 Mar 9;13(4):evab047. doi: 10.1093/gbe/evab047 (PMC8355462; doi:10.1093/gbe/evab047)
Supplement: evab047_Supplementary_Data [file evab047_Supplementary_Data.zip › Tagirdzhanova_supplementary_tables_08022021.xlsx]

## Sheet: S1_assemblies
Table S1. Assembly statistics for the two metagenomes used in this study
Metagenome	Cortex-slurry	Bulk-lichen
Number of reads after filtering	23183706	48950966
Number of contigs	33941	18788
Total length, Mb	128.4	187.4
N50, Kb	38.7	26.9
Largest contig, Kb	454.6	529.3

## Sheet: S2_binning
Table S2. Initial binning results for the two metagenomes. Inferred taxonomy, complteness, and contamination values are given only for bins identified as MAGs. Bins selected for merging into the lecanoromycete MAG are bolded. For the full CheckM output see table S4
Metagenome	Bin #	Median bin coverage	Median bin GC content	Inferred taxonomy(method)	Completeness, % (tool used)	Contamination, % (tool used)
Bulk-lichen	bin1	15.9	67.7
	bin2	175.7	40.5	Ascomycota (searched against UniProt)
	bin3	164.9	47.5	Ascomycota (searched against UniProt)	83.56 (EukCC)	0.19 (EukCC)
	bin4	13.3	49.7
	bin5	198.4	25.4
	bin6	4.2	68.4
	bin7	205.5	17.6	Ascomycota (searched against UniProt)
	bin8	16.8	52.2
	bin9	31.5	36.1
	bin10	190.4	30.8	Ascomycota (searched against UniProt)
	bin11	9.5	56.7
	bin12	94.2	49.8
	bin13	2989.8	27.8
	bin14	7.8	62
	bin15	201.9	15.5
	bin16	12.4	49.9	Chlorophyta (searched against UniProt)	90 (EukCC)	80 (EukCC)
	bin17	3.8	52
Cortex-slurry	bin0	42.3	24.6
	bin1	5	38
	bin2	3.9	61.1
	bin3	44.3	48.6
	bin4	6	64.2
	bin5	40.8	21.4	Ascomycota (searched against UniProt)
	bin6	5.2	60.2
	bin7	4.6	51.1
	bin8	66.5	46.6
	bin9	52.3	47.8	Ascomycota (searched against UniProt)	82.93 (EukCC)	0.33 (EukCC)
	bin10	35.2	43.4
	bin11	45.9	35.5	Ascomycota (searched against UniProt)
	bin12	17.7	51.3
	bin13	4358.5	36.3
	bin14	514.9	58.4	Granulicella, Acidobacteria (CheckM)	98.71 (CheckM)	0.86 (CheckM)
	bin15	7.9	44.6
	bin16	34.2	65.7
	bin17	40.9	50.3	Basidiomycota (searched against UniProt)	97.67 (EukCC)	0 (EukCC)
	bin18	46.6	61.1	Granulicella, Acidobacteria (CheckM)	96.88 (CheckM)	0.85 (CheckM)
	bin19	5	70.3
	bin20	36.9	16.8	Ascomycota (searched against UniProt)
	bin21	28	63.3
	bin22	3.1	50.4
	bin23	11.2	52	Tremellomycetes (searched against UniProt)	90.74 (EukCC)	0.87 (EukCC)
	bin24	10.9	24.6
	bin25	5.2	67.7
	bin26	33.1	10
	bin27	22	30

## Sheet: S3_bin_merging
Table S3. Quality estimation for the ascomycete genomes in two metagenomes according to EukCC, FGMP, and BUSCO4. Statistics for the bins initially identified as an ascomycete genome are compared to the estimates calculated after bin merging.
Metagenome	Bin	Completeness	Contamination
Bulk-lichen	bin 3	EukCC: 83.56%	EukCC: 0.19%
		FGMP: 91.6%	BUSCO: 0.1%
		BUSCO: 81.7%
	bins 2-3-7-10	EukCC: 98.84%	EukCC: 1.16%
		FGMP: 98.7%	BUSCO: 0.7%
		BUSCO: 95.5%
Cortex-slurry	bin 9	EukCC: 82.93%	EukCC: 0.33%
		FGMP: 90.9%	BUSCO: 0.1%
		BUSCO: 80.2%
	bins 5-9-11-20	EukCC: 98.58% FGMP: 98.8%	EukCC: 0.33%
		BUSCO: 95 %	BUSCO: 0.1%

## Sheet: S4_checkM
Table S4. CheckM output for the bulk-lichen and cortex-slurry metagenomes. CheckM is a tool for assessing prokaryotic genomes; its assessment of eukaryotic genomes, including fungal MAGs, is not accurate. For the assesment of these bins, see Table 1 listing results of QC tools applicable to eukaryotic genomes
Metagenome	Bin	Completeness	Contamination	Strain heterogeneity	Taxonomy
Cortex-slurry	bin.0	0	0	0	NA
	bin.1	0	0	0	NA
	bin.2	24.8	0.86	0	k__Bacteria;p__Actinobacteria;c__Actinobacteria;o__Actinomycetales;f__Propionibacteriaceae;g__Propionibacterium;s__Propionibacterium_acnes
	bin.3	0	0	0	NA
	bin.4	0.63	0	0	k__Bacteria;p__Actinobacteria;c__Actinobacteria;o__Actinomycetales;f__Propionibacteriaceae;g__Propionibacterium;s__Propionibacterium_acnes
	bin.5	0	0	0	NA
	bin.6	0	0	0	NA
	bin.7	0	0	0	NA
	bin.8	7.82	1.97	0	k__Bacteria;p__Cyanobacteria
	bin.9	38.03	12.03	0	k__Bacteria (root)
	bin.10	0	0	0	NA
	bin.11	13.53	0.93	0	k__Archaea (root)
	bin.12	1.56	0	0	NA
	bin.13	0	0	0	NA
	bin.14	98.71	0.86	0	k__Bacteria;p__Acidobacteria;c__Acidobacteriia;o__Acidobacteriales;f__Acidobacteriaceae;g__Granulicella
	bin.15	0	0	0	NA
	bin.16	73.55	0	0	k__Bacteria;p__Proteobacteria;c__Deltaproteobacteria;o__Myxococcales
	bin.17	49.93	15.41	1.75	k__Archaea (root)
	bin.18	96.88	0.85	0	k__Bacteria;p__Acidobacteria;c__Acidobacteriia;o__Acidobacteriales;f__Acidobacteriaceae;g__Granulicella
	bin.19	77.34	36.35	3.48	k__Bacteria;p__Proteobacteria;c__Alphaproteobacteria;o__Rhodospirillales;f__Acetobacteraceae
	bin.20	2.23	0	0	k__Bacteria;p__Proteobacteria;c__Alphaproteobacteria;o__Rickettsiales
	bin.21	0	0	0	NA
	bin.22	0	0	0	NA
	bin.23	35.38	8.42	0	k__Archaea (root)
	bin.24	0	0	0	NA
	bin.25	19.54	0.66	0	k__Bacteria;p__Actinobacteria;c__Actinobacteria;o__Actinomycetales;f__Propionibacteriaceae;g__Propionibacterium
	bin.26	0	0	0	NA
	bin.27	0	0	0	NA
	unbinned	0	0	0	NA
Bulk-lichen	bin.1	0	0	0	NA
	bin.2	1.72	0	0	k__Bacteria;p__Proteobacteria;c__Gammaproteobacteria;o__Thiotrichales
	bin.3	38.89	15.14	0	k__Bacteria
	bin.4	9.85	0	0	k__Bacteria
	bin.5	0	0	0	NA
	bin.6	78.4	1.76	0	k__Bacteria;p__Proteobacteria;c__Alphaproteobacteria;o__Rhodospirillales;f__Acetobacteraceae
	bin.7	7.61	0	0	k__Archaea (root)
	bin.8	0	0	0	NA
	bin.9	0	0	0	NA
	bin.10	5.73	4.17	0	NA
	bin.11	0	0	0	NA
	bin.12	0	0	0	NA
	bin.13	7.92	1.97	0	k__Bacteria;p__Cyanobacteria
	bin.14	0	0	0	NA
	bin.15	0	0	0	NA
	bin.16	36.54	16.45	27.59	k__Archaea (root)
	bin.17	0	0	0	NA
	unbinned	0	0	0	NA

## Sheet: S5_functional_genomics
Table S5. Composition of genomes of three fungi of the Alectoria lichen.
	Lecanoromycete	Cyphobasidium	Tremella
Number of genes	9407	6095	6038
% annotated*	64	71	69
CAZymes: total	354	322	356
CAZymes: AA	94	26	30
CAZymes: CBM	5	2	2
CAZymes: CE	20	27	12
CAZymes: GH	158	201	231
CAZymes: GT	77	62	63
CAZymes: PL	0	4	18
SM gene clusters: total	57	4	6
SM gene clusters: Type I PKS	16	0	0
SM gene clusters: Type III PKS	2	0	1
SM gene clusters: NRPS	21	2	3
SM gene clusters: Terpene	7	2	2
SM gene clusters: Other	11	0	0
Proteases: Total	270	209	204
Proteases: A	14	12	12
Proteases: C	59	42	46
Proteases: M	70	54	64
Proteases: S	103	74	62
Proteases: T	20	21	17
Proteases: I	4	6	3
Secretome: total	374	169	144
Secretome: % of proteome in secretome	0.04	0.028	0.024
Secretome: CAZymes	58 (16%)	21 (12%)	35 (24%)
Secretome: Proteases	26 (7%)	9 (5%)	13 (9%)
Secretome: SSP	150 (40%)	70 (41%)	44 (31%)
Secretome: Effectors	27	10	6
Secretome: % annotated*	41	48	66
*This number includes all gene models having a functional assignment through the Uniprot, Pfam, CAZy, or MEROPS annotation.

## Sheet: S6_PCR screening
Table S6. Results of Screening for the three lineages in 32 specimens of Alectoria, 32 specimens of other lichen from the same habitat, and 32 tree bark specimen. The screening outcomes are described in Table S14. Only good quality sequences were deposited to the GenBank
			Assignable sequences of good quality	Assignable sequences of mid quality	Assignable sequences of low quality	PCR band but no usable sequence	no PCR band
North Thompson river	Cyphobasidium	in Alectoria	5	4	0	1	0
		in other lichens	3	2	0	5	0
		in bark	0	0	0	10	0
	Tremella	in Alectoria	7	2	0	1	0
		in other lichens	1	5	0	4	0
		in bark	3	0	0	7	0
	Granulicella	in Alectoria	1	0	0	0	9
		in other lichens	5	1	0	2	2
		in bark	2	7	0	1	0
Upper Clearwater Valley	Cyphobasidium	in Alectoria	9	1	0	1	0
		in other lichens	0	1	6	3	0
		in bark	0	0	5	6	0
	Tremella	in Alectoria	8	2	0	1	0
		in other lichens	6	4	1	0	0
		in bark	1	1	0	9	0
	Granulicella	in Alectoria	0	0	0	7	4
		in other lichens	0	5	0	5	1
		in bark	0	1	0	10	0
Burleigh Creek	Cyphobasidium	in Alectoria	4	2	3	2	0
		in other lichens	0	4	5	2	0
		in bark	0	2	5	4	0
	Tremella	in Alectoria	0	3	5	2	1
		in other lichens	5	2	3	1	0
		in bark	0	8	0	3	0
	Granulicella	in Alectoria	0	0	0	3	8
		in other lichens	0	3	0	3	5
		in bark	0	2	0	9	0

## Sheet: S7_pcr_specimens
Table S7. PCR screening of the three low-abundance partner lineages. The detailed description of each screening outcome is given in Table S14. NCBI Accesion Numbers are given for the high quality sequences.
Tree ID	Specimen	Specimen ID	Isolate	Cyphobasidium screening	Tremella screening	Granulicella screening	Collection site	Region	Coordinates	Collection time
1	Alectoria sarmentosa	Tagirdzhanova 0030	GTX0180	Present, high quality sequence (GenBank ID: MT994606)	Present, mid quality sequence	No PCR band	North Thompson River	British Columbia, Canada	52.480203°N 119.212781°W	2019-09-01
2	Alectoria sarmentosa	Tagirdzhanova 0032	GTX0182	Present, mid quality sequence	Present, high quality sequence (GenBank ID: MT998936)	No PCR band	North Thompson River	British Columbia, Canada	52.480203°N 119.212781°W	2019-09-01
3	Alectoria sarmentosa	Tagirdzhanova 0033	GTX0183	No usable sequence	Present, high quality sequence (GenBank ID: MT998937)	No PCR band	North Thompson River	British Columbia, Canada	52.482374°N 119.163478°W	2019-09-01
4	Alectoria sarmentosa	Tagirdzhanova 0036	GTX0186	Present, high quality sequence (GenBank ID: MT994607)	Present, high quality sequence (GenBank ID: MT998938)	No PCR band	North Thompson River	British Columbia, Canada	52.482374°N 119.163478°W	2019-09-01
5	Alectoria sarmentosa	Tagirdzhanova 0025	GTX0168	Present, mid quality sequence	No usable sequence	No PCR band	North Thompson River	British Columbia, Canada	52.482374°N 119.163478°W	2019-09-01
6	Alectoria sarmentosa	Tagirdzhanova 0039	GTX0189	Present, high quality sequence (GenBank ID: MT994608)	Present, high quality sequence (GenBank ID: MT998939)	No PCR band	North Thompson River	British Columbia, Canada	52.48275°N 119.153583°W	2019-09-01
7	Alectoria sarmentosa	Tagirdzhanova 0041	GTX0191	Present, mid quality sequence	Present, mid quality sequence	Present, high quality sequence (GenBank ID: MW008595)	North Thompson River	British Columbia, Canada	52.48275°N 119.153583°W	2019-09-01
8	Alectoria sarmentosa	Tagirdzhanova 0043	GTX0172	Present, high quality sequence (GenBank ID: MT994609)	Present, high quality sequence (GenBank ID: MT998940)	No PCR band	North Thompson River	British Columbia, Canada	52.48275°N 119.153583°W	2019-09-01
9	Alectoria sarmentosa	Tagirdzhanova 0046	GTX0195	Present, high quality sequence (GenBank ID: MT994610)	Present, high quality sequence (GenBank ID: MT998941)	No PCR band	North Thompson River	British Columbia, Canada	52.539739°N 119.11697°W	2019-09-01
10	Alectoria sarmentosa	Tagirdzhanova 0049	GTX0198	Present, mid quality sequence	Present, high quality sequence (GenBank ID: MT998942)	No PCR band	North Thompson River	British Columbia, Canada	52.539739°N 119.11697°W	2019-09-01
11	Alectoria sarmentosa	Tagirdzhanova 0051	GTX0200	Present, high quality sequence (GenBank ID: MW466706)	Present, high quality sequence (GenBank ID: MW580886)	No PCR band	Upper Clearwater Valley	British Columbia, Canada	51.773°N 119.979°W	2020-08-01
12	Alectoria sarmentosa	Tagirdzhanova 0052	GTX0201	Present, high quality sequence (GenBank ID: MW466707)	Present, high quality sequence (GenBank ID: MW580887)	No PCR band	Upper Clearwater Valley	British Columbia, Canada	51.773°N 119.979°W	2020-08-01
13	Alectoria sarmentosa	Tagirdzhanova 0053	GTX0202	Present, lower quality sequence	Present, mid quality sequence	No usable sequence	Upper Clearwater Valley	British Columbia, Canada	51.773°N 119.979°W	2020-08-01
14	Alectoria sarmentosa	Tagirdzhanova 0054	GTX0203	Present, mid quality sequence	Present, mid quality sequence	No usable sequence	Upper Clearwater Valley	British Columbia, Canada	51.773°N 119.979°W	2020-08-01
15	Alectoria sarmentosa	Tagirdzhanova 0055	GTX0204	Present, high quality sequence (GenBank ID: MW466708)	Present, high quality sequence (GenBank ID: MW580888)	No PCR band	Upper Clearwater Valley	British Columbia, Canada	51.773°N 119.979°W	2020-08-01
16	Alectoria sarmentosa	Tagirdzhanova 0056	GTX0205	Present, high quality sequence (GenBank ID: MW466709)	Present, high quality sequence (GenBank ID: MW580889)	No usable sequence	Upper Clearwater Valley	British Columbia, Canada	51.773°N 119.979°W	2020-08-01
17	Alectoria sarmentosa	Tagirdzhanova 0057	GTX0206	Present, high quality sequence (GenBank ID: MW466710)	Present, high quality sequence (GenBank ID: MW580890)	No usable sequence	Upper Clearwater Valley	British Columbia, Canada	51.773°N 119.979°W	2020-08-01
18	Alectoria sarmentosa	Tagirdzhanova 0058	GTX0207	Present, high quality sequence (GenBank ID: MW466711)	Present, high quality sequence (GenBank ID: MW580891)	No usable sequence	Upper Clearwater Valley	British Columbia, Canada	51.773°N 119.979°W	2020-08-01
19	Alectoria sarmentosa	Tagirdzhanova 0059	GTX0208	Present, high quality sequence (GenBank ID: MW466712)	No usable sequence	No usable sequence	Upper Clearwater Valley	British Columbia, Canada	51.773°N 119.979°W	2020-08-01
20	Alectoria sarmentosa	Tagirdzhanova 0060	GTX0209	Present, high quality sequence (GenBank ID: MW466713)	Present, high quality sequence (GenBank ID: MW580892)	No usable sequence	Upper Clearwater Valley	British Columbia, Canada	51.773°N 119.979°W	2020-08-01
21	Alectoria sarmentosa	Tagirdzhanova 0061	GTX0210	Present, high quality sequence (GenBank ID: MW466714)	Present, high quality sequence (GenBank ID: MW580893)	No PCR band	Upper Clearwater Valley	British Columbia, Canada	51.773°N 119.979°W	2020-08-01
22	Alectoria sarmentosa	Tagirdzhanova 0084	GTX0233	Present, lower quality sequence	No PCR band	No PCR band	Greenview No. 16, Burleigh Creek area W of Hwy. 40	Alberta, Canada	53.849°N 118.589°W	2020-11-01
23	Alectoria sarmentosa	Tagirdzhanova 0085	GTX0234	Present, high quality sequence (GenBank ID: MW466715)	No usable sequence	No PCR band	Greenview No. 16, Burleigh Creek area W of Hwy. 40	Alberta, Canada	53.849°N 118.589°W	2020-11-01
24	Alectoria sarmentosa	Tagirdzhanova 0086	GTX0235	Present, high quality sequence (GenBank ID: MW466716)	Present, lower quality sequence	No PCR band	Greenview No. 16, Burleigh Creek area W of Hwy. 40	Alberta, Canada	53.849°N 118.589°W	2020-11-01
25	Alectoria sarmentosa	Tagirdzhanova 0087	GTX0236	Present, lower quality sequence	Present, lower quality sequence	No PCR band	Greenview No. 16, Burleigh Creek area W of Hwy. 40	Alberta, Canada	53.849°N 118.589°W	2020-11-01
26	Alectoria sarmentosa	Tagirdzhanova 0088	GTX0237	Present, high quality sequence (GenBank ID: MW466717)	Present, mid quality sequence	No usable sequence	Greenview No. 16, Burleigh Creek area W of Hwy. 40	Alberta, Canada	53.849°N 118.589°W	2020-11-01
27	Alectoria sarmentosa	Tagirdzhanova 0089	GTX0238	Present, lower quality sequence	No usable sequence	No usable sequence	Greenview No. 16, Burleigh Creek area W of Hwy. 40	Alberta, Canada	53.849°N 118.589°W	2020-11-01
28	Alectoria sarmentosa	Tagirdzhanova 0090	GTX0239	No usable sequence	Present, mid quality sequence	No PCR band	Greenview No. 16, Burleigh Creek area W of Hwy. 40	Alberta, Canada	53.849°N 118.589°W	2020-11-01
29	Alectoria sarmentosa	Tagirdzhanova 0091	GTX0240	Present, mid quality sequence	Present, mid quality sequence	No PCR band	Greenview No. 16, Burleigh Creek area W of Hwy. 40	Alberta, Canada	53.849°N 118.589°W	2020-11-01
30	Alectoria sarmentosa	Tagirdzhanova 0092	GTX0241	Present, high quality sequence (GenBank ID: MW466718)	Present, lower quality sequence	No PCR band	Greenview No. 16, Burleigh Creek area W of Hwy. 40	Alberta, Canada	53.849°N 118.589°W	2020-11-01
31	Alectoria sarmentosa	Tagirdzhanova 0093	GTX0242	Present, lower quality sequence	Present, lower quality sequence	No PCR band	Greenview No. 16, Burleigh Creek area W of Hwy. 40	Alberta, Canada	53.849°N 118.589°W	2020-11-01
32	Alectoria sarmentosa	Tagirdzhanova 0094	GTX0243	Present, mid quality sequence	Present, lower quality sequence	No usable sequence	Greenview No. 16, Burleigh Creek area W of Hwy. 40	Alberta, Canada	53.849°N 118.589°W	2020-11-01
1	Other lichen (Lobaria pulmonaria)	Tagirdzhanova 0021	GTX0164	No usable sequence	No usable sequence	No PCR band	North Thompson River	British Columbia, Canada	52.480203°N 119.212781°W	2019-09-01
2	Other lichen (Platismatia glauca)	Tagirdzhanova 0022	GTX0165	Present, lower quality sequence	No usable sequence	No usable sequence	North Thompson River	British Columbia, Canada	52.480203°N 119.212781°W	2019-09-01
3	Other lichen (Platismatia glauca)	Tagirdzhanova 0034	GTX0184	Present, mid quality sequence	Present, high quality sequence (GenBank ID: MT998943)	Present, mid quality sequence	North Thompson River	British Columbia, Canada	52.482374°N 119.163478°W	2019-09-01
4	Other lichen (Bryoria fuscescens)	Tagirdzhanova 0024	GTX0167	Present, mid quality sequence	Present, mid quality sequence	No PCR band	North Thompson River	British Columbia, Canada	52.482374°N 119.163478°W	2019-09-01
5	Other lichen (Parmelia sulcata)	Tagirdzhanova 0038	GTX0188	Present, lower quality sequence	No usable sequence	Present, high quality sequence (GenBank ID: MW008598)	North Thompson River	British Columbia, Canada	52.482374°N 119.163478°W	2019-09-01
6	Other lichen (Hypogymnia physodes)	Tagirdzhanova 0040	GTX0190	Present, high quality sequence (GenBank ID: MT994611)	Present, mid quality sequence	Present, high quality sequence (GenBank ID: MW008599)	North Thompson River	British Columbia, Canada	52.48275°N 119.153583°W	2019-09-01
7	Other lichen (Hypogymnia physodes)	Tagirdzhanova 0042	GTX0192	No usable sequence	No usable sequence	Present, high quality sequence (GenBank ID: MW008600)	North Thompson River	British Columbia, Canada	52.48275°N 119.153583°W	2019-09-01
8	Other lichen (Bryoria fuscescens)	Tagirdzhanova 0044	GTX0193	Present, high quality sequence (GenBank ID: MT994612)	Present, mid quality sequence	No usable sequence	North Thompson River	British Columbia, Canada	52.48275°N 119.153583°W	2019-09-01
9	Other lichen (Parmelia sulcata)	Tagirdzhanova 0047	GTX0196	Present, lower quality sequence	Present, mid quality sequence	Present, high quality sequence (GenBank ID: MW008601)	North Thompson River	British Columbia, Canada	52.539739°N 119.11697°W	2019-09-01
10	Other lichen (Platismatia glauca)	Tagirdzhanova 0050	GTX0199	Present, high quality sequence (GenBank ID: MT994613)	Present, mid quality sequence	Present, high quality sequence (GenBank ID: MW008602)	North Thompson River	British Columbia, Canada	52.539739°N 119.11697°W	2019-09-01
11	Other lichen (Hypogymnia physodes)	Tagirdzhanova 0062	GTX0211	No usable sequence	Present, mid quality sequence	Present, mid quality sequence	Upper Clearwater Valley	British Columbia, Canada	51.773°N 119.979°W	2020-08-01
12	Other lichen (Hypogymnia physodes)	Tagirdzhanova 0063	GTX0212	No usable sequence	Present, lower quality sequence	No usable sequence	Upper Clearwater Valley	British Columbia, Canada	51.773°N 119.979°W	2020-08-01
13	Other lichen (Bryoria pseudofuscescens)	Tagirdzhanova 0064	GTX0213	Present, mid quality sequence	Present, high quality sequence (GenBank ID: MW580894)	No PCR band	Upper Clearwater Valley	British Columbia, Canada	51.773°N 119.979°W	2020-08-01
14	Other lichen (Hypogymnia physodes)	Tagirdzhanova 0065	GTX0214	No usable sequence	Present, high quality sequence (GenBank ID: MW580895)	No usable sequence	Upper Clearwater Valley	British Columbia, Canada	51.773°N 119.979°W	2020-08-01
15	Other lichen (Hypogymnia occidentalis)	Tagirdzhanova 0066	GTX0215	Present, lower quality sequence	Present, mid quality sequence	No usable sequence	Upper Clearwater Valley	British Columbia, Canada	51.773°N 119.979°W	2020-08-01
16	Other lichen (Bryoria fuscescens)	Tagirdzhanova 0067	GTX0216	No usable sequence	Present, high quality sequence (GenBank ID: MW580896)	No usable sequence	Upper Clearwater Valley	British Columbia, Canada	51.773°N 119.979°W	2020-08-01
17	Other lichen (Hypogymnia occidentalis)	Tagirdzhanova 0068	GTX0217	Present, lower quality sequence	Present, high quality sequence (GenBank ID: MW580897)	Present, mid quality sequence	Upper Clearwater Valley	British Columbia, Canada	51.773°N 119.979°W	2020-08-01
18	Other lichen (Platismatia glauca)	Tagirdzhanova 0069	GTX0218	Present, lower quality sequence	Present, high quality sequence (GenBank ID: MW580898)	Present, mid quality sequence	Upper Clearwater Valley	British Columbia, Canada	51.773°N 119.979°W	2020-08-01
19	Other lichen (Platismatia glauca)	Tagirdzhanova 0070	GTX0219	Present, lower quality sequence	Present, mid quality sequence	Present, mid quality sequence	Upper Clearwater Valley	British Columbia, Canada	51.773°N 119.979°W	2020-08-01
20	Other lichen (Platismatia glauca)	Tagirdzhanova 0071	GTX0220	Present, lower quality sequence	Present, mid quality sequence	Present, mid quality sequence	Upper Clearwater Valley	British Columbia, Canada	51.773°N 119.979°W	2020-08-01
21	Other lichen (Hypogymnia physodes)	Tagirdzhanova 0072	GTX0221	Present, lower quality sequence	Present, high quality sequence (GenBank ID: MW580899)	No usable sequence	Upper Clearwater Valley	British Columbia, Canada	51.773°N 119.979°W	2020-08-01
22	Other lichen (Bryoria fuscescens)	Tagirdzhanova 0095	GTX0244	Present, lower quality sequence	Present, mid quality sequence	No PCR band	Greenview No. 16, Burleigh Creek area W of Hwy. 40	Alberta, Canada	53.849°N 118.589°W	2020-11-01
23	Other lichen (Tuckermannopsis americana)	Tagirdzhanova 0096	GTX0245	No usable sequence	Present, lower quality sequence	Present, mid quality sequence	Greenview No. 16, Burleigh Creek area W of Hwy. 40	Alberta, Canada	53.849°N 118.589°W	2020-11-01
24	Other lichen (Hypogymnia physodes)	Tagirdzhanova 0097	GTX0246	Present, mid quality sequence	Present, high quality sequence (GenBank ID: MW580901)	Present, mid quality sequence	Greenview No. 16, Burleigh Creek area W of Hwy. 40	Alberta, Canada	53.849°N 118.589°W	2020-11-01
25	Other lichen (Bryoria fremontii)	Tagirdzhanova 0098	GTX0247	Present, mid quality sequence	Present, mid quality sequence	No PCR band	Greenview No. 16, Burleigh Creek area W of Hwy. 40	Alberta, Canada	53.849°N 118.589°W	2020-11-01
26	Other lichen (Bryoria fuscescens)	Tagirdzhanova 0099	GTX0248	Present, lower quality sequence	No usable sequence	No PCR band	Greenview No. 16, Burleigh Creek area W of Hwy. 40	Alberta, Canada	53.849°N 118.589°W	2020-11-01
27	Other lichen (Bryoria fuscescens)	Tagirdzhanova 0100	GTX0249	Present, mid quality sequence	Present, high quality sequence (GenBank ID: MW580902)	No PCR band	Greenview No. 16, Burleigh Creek area W of Hwy. 40	Alberta, Canada	53.849°N 118.589°W	2020-11-01
28	Other lichen (Parmelia sulcata)	Tagirdzhanova 0101	GTX0250	Present, lower quality sequence	Present, lower quality sequence	No usable sequence	Greenview No. 16, Burleigh Creek area W of Hwy. 40	Alberta, Canada	53.849°N 118.589°W	2020-11-01
29	Other lichen (Hypogymnia physodes)	Tagirdzhanova 0102	GTX0251	Present, lower quality sequence	Present, high quality sequence (GenBank ID: MW580903)	No usable sequence	Greenview No. 16, Burleigh Creek area W of Hwy. 40	Alberta, Canada	53.849°N 118.589°W	2020-11-01
30	Other lichen (Tuckermannopsis americana)	Tagirdzhanova 0103	GTX0252	No usable sequence	Present, lower quality sequence	No usable sequence	Greenview No. 16, Burleigh Creek area W of Hwy. 40	Alberta, Canada	53.849°N 118.589°W	2020-11-01
31	Other lichen (Bryoria fuscescens)	Tagirdzhanova 0104	GTX0253	Present, lower quality sequence	Present, high quality sequence (GenBank ID: MW580904)	No PCR band	Greenview No. 16, Burleigh Creek area W of Hwy. 40	Alberta, Canada	53.849°N 118.589°W	2020-11-01
32	Other lichen (Hypogymnia physodes)	Tagirdzhanova 0105	GTX0254	Present, mid quality sequence	Present, high quality sequence (GenBank ID: MW580905)	Present, mid quality sequence	Greenview No. 16, Burleigh Creek area W of Hwy. 40	Alberta, Canada	53.849°N 118.589°W	2020-11-01
1	Tree bark (Abies)	Tagirdzhanova 0031	GTX0181	No usable sequence	Present, high quality sequence (GenBank ID: MT998944)	Present, mid quality sequence	North Thompson River	British Columbia, Canada	52.480203°N 119.212781°W	2019-09-01
2	Tree bark (Abies)	Tagirdzhanova 0023	GTX0166	No usable sequence	No usable sequence	Present, mid quality sequence	North Thompson River	British Columbia, Canada	52.480203°N 119.212781°W	2019-09-01
3	Tree bark (Abies)	Tagirdzhanova 0035	GTX0185	No usable sequence	Present, high quality sequence (GenBank ID: MT998945)	Present, mid quality sequence	North Thompson River	British Columbia, Canada	52.482374°N 119.163478°W	2019-09-01
4	Tree bark (Abies)	Tagirdzhanova 0037	GTX0187	No usable sequence	Present, high quality sequence (GenBank ID: MT998946)	Present, mid quality sequence	North Thompson River	British Columbia, Canada	52.482374°N 119.163478°W	2019-09-01
5	Tree bark (Abies)	Tagirdzhanova 0026	GTX0169	No usable sequence	No usable sequence	No usable sequence	North Thompson River	British Columbia, Canada	52.482374°N 119.163478°W	2019-09-01
6	Tree bark (Abies)	Tagirdzhanova 0027	GTX0170	No usable sequence	No usable sequence	Present, mid quality sequence	North Thompson River	British Columbia, Canada	52.48275°N 119.153583°W	2019-09-01
7	Tree bark (Abies)	Tagirdzhanova 0028	GTX0171	No usable sequence	No usable sequence	Present, mid quality sequence	North Thompson River	British Columbia, Canada	52.48275°N 119.153583°W	2019-09-01
8	Tree bark (Abies)	Tagirdzhanova 0045	GTX0194	No usable sequence	No usable sequence	Present, high quality sequence (GenBank ID: MW008596)	North Thompson River	British Columbia, Canada	52.48275°N 119.153583°W	2019-09-01
9	Tree bark (Abies)	Tagirdzhanova 0048	GTX0197	No usable sequence	No usable sequence	Present, high quality sequence (GenBank ID: MW008597)	North Thompson River	British Columbia, Canada	52.539739°N 119.11697°W	2019-09-01
10	Tree bark (Abies)	Tagirdzhanova 0029	GTX0173	No usable sequence	No usable sequence	Present, mid quality sequence	North Thompson River	British Columbia, Canada	52.539739°N 119.11697°W	2019-09-01
11	Tree bark (Abies)	Tagirdzhanova 0073	GTX0222	No usable sequence	Present, mid quality sequence	Present, mid quality sequence	Upper Clearwater Valley	British Columbia, Canada	51.773°N 119.979°W	2020-08-01
12	Tree bark (Abies)	Tagirdzhanova 0074	GTX0223	Present, lower quality sequence	Present, high quality sequence (GenBank ID: MW580900)	No usable sequence	Upper Clearwater Valley	British Columbia, Canada	51.773°N 119.979°W	2020-08-01
13	Tree bark (Abies)	Tagirdzhanova 0075	GTX0224	Present, lower quality sequence	No usable sequence	No usable sequence	Upper Clearwater Valley	British Columbia, Canada	51.773°N 119.979°W	2020-08-01
14	Tree bark (Abies)	Tagirdzhanova 0076	GTX0225	No usable sequence	No usable sequence	No usable sequence	Upper Clearwater Valley	British Columbia, Canada	51.773°N 119.979°W	2020-08-01
15	Tree bark (Abies)	Tagirdzhanova 0077	GTX0226	No usable sequence	No usable sequence	No usable sequence	Upper Clearwater Valley	British Columbia, Canada	51.773°N 119.979°W	2020-08-01
16	Tree bark (Abies)	Tagirdzhanova 0078	GTX0227	No usable sequence	No usable sequence	No usable sequence	Upper Clearwater Valley	British Columbia, Canada	51.773°N 119.979°W	2020-08-01
17	Tree bark (Abies)	Tagirdzhanova 0079	GTX0228	No usable sequence	No usable sequence	No usable sequence	Upper Clearwater Valley	British Columbia, Canada	51.773°N 119.979°W	2020-08-01
18	Tree bark (Abies)	Tagirdzhanova 0080	GTX0229	Present, lower quality sequence	No usable sequence	No usable sequence	Upper Clearwater Valley	British Columbia, Canada	51.773°N 119.979°W	2020-08-01
19	Tree bark (Abies)	Tagirdzhanova 0081	GTX0230	Present, lower quality sequence	No usable sequence	No usable sequence	Upper Clearwater Valley	British Columbia, Canada	51.773°N 119.979°W	2020-08-01
20	Tree bark (Abies)	Tagirdzhanova 0082	GTX0231	No usable sequence	No usable sequence	No usable sequence	Upper Clearwater Valley	British Columbia, Canada	51.773°N 119.979°W	2020-08-01
21	Tree bark (Abies)	Tagirdzhanova 0083	GTX0232	Present, lower quality sequence	No usable sequence	No usable sequence	Upper Clearwater Valley	British Columbia, Canada	51.773°N 119.979°W	2020-08-01
22	Tree bark (black spruce)	Tagirdzhanova 0106	GTX0255	Present, lower quality sequence	Present, mid quality sequence	No usable sequence	Greenview No. 16, Burleigh Creek area W of Hwy. 40	Alberta, Canada	53.849°N 118.589°W	2020-11-01
23	Tree bark (black spruce)	Tagirdzhanova 0107	GTX0256	Present, lower quality sequence	Present, mid quality sequence	Present, mid quality sequence	Greenview No. 16, Burleigh Creek area W of Hwy. 40	Alberta, Canada	53.849°N 118.589°W	2020-11-01
24	Tree bark (black spruce)	Tagirdzhanova 0108	GTX0257	No usable sequence	Present, mid quality sequence	No usable sequence	Greenview No. 16, Burleigh Creek area W of Hwy. 40	Alberta, Canada	53.849°N 118.589°W	2020-11-01
25	Tree bark (black spruce)	Tagirdzhanova 0109	GTX0258	No usable sequence	Present, mid quality sequence	No usable sequence	Greenview No. 16, Burleigh Creek area W of Hwy. 40	Alberta, Canada	53.849°N 118.589°W	2020-11-01
26	Tree bark (black spruce)	Tagirdzhanova 0110	GTX0259	Present, lower quality sequence	No usable sequence	Present, mid quality sequence	Greenview No. 16, Burleigh Creek area W of Hwy. 40	Alberta, Canada	53.849°N 118.589°W	2020-11-01
27	Tree bark (black spruce)	Tagirdzhanova 0111	GTX0260	Present, mid quality sequence	Present, mid quality sequence	No usable sequence	Greenview No. 16, Burleigh Creek area W of Hwy. 40	Alberta, Canada	53.849°N 118.589°W	2020-11-01
28	Tree bark (black spruce)	Tagirdzhanova 0112	GTX0261	Present, lower quality sequence	No usable sequence	No usable sequence	Greenview No. 16, Burleigh Creek area W of Hwy. 40	Alberta, Canada	53.849°N 118.589°W	2020-11-01
29	Tree bark (Abies)	Tagirdzhanova 0113	GTX0262	Present, mid quality sequence	Present, mid quality sequence	No usable sequence	Greenview No. 16, Burleigh Creek area W of Hwy. 40	Alberta, Canada	53.849°N 118.589°W	2020-11-01
30	Tree bark (black spruce)	Tagirdzhanova 0114	GTX0263	Present, lower quality sequence	Present, mid quality sequence	No usable sequence	Greenview No. 16, Burleigh Creek area W of Hwy. 40	Alberta, Canada	53.849°N 118.589°W	2020-11-01
31	Tree bark (black spruce)	Tagirdzhanova 0115	GTX0264	No usable sequence	No usable sequence	No usable sequence	Greenview No. 16, Burleigh Creek area W of Hwy. 40	Alberta, Canada	53.849°N 118.589°W	2020-11-01
32	Tree bark (black spruce)	Tagirdzhanova 0116	GTX0265	No usable sequence	Present, mid quality sequence	No usable sequence	Greenview No. 16, Burleigh Creek area W of Hwy. 40	Alberta, Canada	53.849°N 118.589°W	2020-11-01
					MW466706

## Sheet: S8_comp_genomics
Table S8. Genomes used for comparative genomic analyses and thier statistics
Species	Taxonomy	Assembly size, Mbp	GC content (%)	Number of genes	Number of proteins	Number of annotated gene models*	% of annotated gene models	Source
Alectoria sarmentosa	Pezizomycotina, Lecanoromycetes, Lecanorales	53.4	38.31	9442	9407	6021	0.640055	this study
Cladonia grayi	Pezizomycotina, Lecanoromycetes, Lecanorales	34.6	44.37	8368	8327	5712	0.685961	Armaleo et al., BMC Genomics 20, 605 (2019)
Evernia prunastri	Pezizomycotina, Lecanoromycetes, Lecanorales	40.4	48.93	10495	10403	6573	0.631837	Meiser et al., Sci Rep 7, 1-13 (2017)
Lasallia pustullata	Pezizomycotina, Lecanoromycetes, Umbilicariales	32.9	51.34	7827	7793	5189	0.665854	Dal Grande et al., BMC Evol Biol 17, 93 (2017)
Pseudevernia furfuracea	Pezizomycotina, Lecanoromycetes, Lecanorales	37.8	47.78	9500	9438	6044	0.64039	Meiser et al., Sci Rep 7, 1-13 (2017)
Ramalina intermedia	Pezizomycotina, Lecanoromycetes, Lecanorales	26.3	51.89	7430	7379	5123	0.694268	Wang et al., Genome Announc 6, e00478-18 (2018)
Cyphobasidium from Alectoria	Pucciniomycotina, Cystobasidiomycetes, Cyphobasidiales	17.62	50.42	6124	6095	4348	0.713372	this study
Cystobasidium minutum	Pucciniomycotina, Cystobasidiomycetes, Cystobasidiales	20.82	50.11	5989	5942	4547	0.765231	Camiolo et al., Yeast 36, 53–64 (2019)
Microbotryum lychnidis-dioicae	Pucciniomycotina, Microbotryomycetes, Microbotryales	26.14	53.45	7555	7463	4861	0.651347	Perlin et al., BMC genomics 16, 461 (2015)
Mixia osmundae	Pucciniomycotina, Mixiomycetes, Mixiales	13.59	55.26	6156	6128	4450	0.726175	Toome et al., New Phytol 202, 554–564 (2014)
Puccinia graminis f. sp. tritici	Pucciniomycotina, Pucciniomycetes, Pucciniales	88.63	39.87	15497	15164	5905	0.389409	Duplessis et al., Proc Natl Acad Sci U S A 108, 9166–9171 (2011)
Rhodotorula graminis	Pucciniomycotina, Microbotryomycetes, Sporidiobolales	21.01	67	7398	7256	5176	0.713341	Firrincieli et al., Frontiers in microbiology 6, 978 (2015)
Tremella from Alectoria	Agaricomycotyna, Tremellomycetes, Tremellales	17.2	52.04	6073	6038	4177	0.691785	this study
Cryptococcus neoformans var. neoformans	Agaricomycotina, Tremellomycetes, Tremellales	19.05	48.54	6725	6595	4913	0.744958	Loftus et al., Science 307,1321–1324 (2005)
Kockovaella imperatae	Agaricomycotina, Tremellomycetes, Tremellales	17.46	52.2	6710	6678	4809	0.720126	Mondo et al., Nature Genet 49, 964 (2017)
Naematella encephala	Agaricomycotina, Tremellomycetes, Tremellales	19.78	49.3	7378	7336	5127	0.698882	Mondo et al., Nature genetics 49, 964 (2017)
Tremella fuciformis	Agaricomycotina, Tremellomycetes, Tremellales	28.64	57.05	7999	7962	5809	0.729591	Deng et al., World Journal of Microbiology and Biotechnology 31, 1691-1698 (2015)
Tremella mesenterica	Agaricomycotina, Tremellomycetes, Tremellales	23.37	45.67	9800	9744	4637	0.475883	Floudas et al., Science 336, 1715–1719 (2012)
*This number includes all gene models having a functional assignement through the Uniprot, CAZy, MEROPS, Pfam annotation

## Sheet: S9_cazyme_profile_compgenomics
Table S9. CAZyme profile of the three fungal partners and their close relatives. Data for both genomes and secretomes is shown. CAZy families involved in fungal cell wall degradation are shown in bold.
CAZy family		Genome																		Secretome
	Trophic strategy	Lichen	Mycoparasite	Mycoparasite	Animal pathogen/endophyte	Endophyte	Mycoparasite	Lichen	Endophyte	Plant pathogen	Plant pathogen	Plant pathogen	Endophyte	Lichen	Lichen	Lichen	Lichen	Lichen	Lichen	Lichen	Mycoparasite	Mycoparasite	Animal pathogen/endophyte	Endophyte	Mycoparasite	Lichen	Endophyte	Plant pathogen	Plant pathogen	Plant pathogen	Endophyte	Lichen	Lichen	Lichen	Lichen	Lichen	Lichen
	Species	Tremella from Alectoria	Tremella fuciformis	Tremella mesenterica	Cryptococcus neoformans	Kockovaella imperatae	Naematella encephela	Cyphobasidium from Alectoria	Cystobasidium minutum	Microbotryum lychnidis-dioicae	Mixia osmundae	Puccinia graminis	Rhodotorula graminis	Lecanoromycetes from Alectoria	Cladonia grayi	Evernia prunastri	Lasallia pustulata	Pseudevernia furfuracea	Ramalina intermedia	Tremella from Alectoria	Tremella fuciformis	Tremella mesenterica	Cryptococcus neoformans	Kockovaella imperatae	Naematella encephela	Cyphobasidium from Alectoria	Cystobasidium minutum	Microbotryum lychnidis-dioicae	Mixia osmundae	Puccinia graminis	Rhodotorula graminis	Lecanoromycetes from Alectoria	Cladonia grayi	Evernia prunastri	Lasallia pustulata	Pseudevernia furfuracea	Ramalina intermedia
AA1		2	4	4	4	5	4	1	2	4	1	7	2	12	9	11	6	13	7	1	3	2	2	1	2	0	0	1	0	3	1	4	5	7	3	6	1
AA11		1	1	1	1	1	1	0	2	1	2	0	2	3	1	3	2	2	2	1	1	1	1	0	1	0	0	1	1	0	1	2	1	3	1	2	1
AA12		0	0	0	0	0	0	0	0	0	0	0	0	1	1	3	1	2	1	0	0	0	0	0	0	0	0	0	0	0	0	1	0	3	0	1	1
AA14		1	3	2	1	1	4	2	1	2	0	0	3	0	1	0	0	0	0	1	2	2	0	1	3	1	1	1	0	0	2	0	1	0	0	0	0
AA2		2	2	2	2	1	2	2	2	2	2	2	2	1	2	3	0	2	2	0	0	0	0	0	0	0	0	0	0	0	0	0	1	2	0	0	1
AA3		6	3	2	3	3	3	5	1	5	5	9	5	16	10	28	7	20	12	3	1	1	0	1	0	1	0	2	0	2	1	6	5	9	4	7	2
AA4		1	0	0	1	0	0	0	1	0	0	0	0	1	1	1	2	0	1	0	0	0	0	0	0	0	0	0	0	0	0	0	0	0	0	0	0
AA5		3	3	2	3	4	2	4	3	6	3	4	3	3	4	4	1	3	3	2	2	2	2	2	1	2	3	4	2	0	3	3	2	2	0	2	2
AA6		0	1	0	2	1	1	0	1	1	1	1	1	1	0	0	1	1	0	0	0	0	0	0	0	0	0	0	0	0	0	0	0	0	0	0	0
AA7		2	2	0	0	0	0	0	3	2	1	3	1	4	13	7	5	8	11	0	0	0	0	0	0	0	0	1	1	0	1	0	6	2	3	3	4
AA8		0	0	0	0	0	0	0	0	0	2	0	0	1	0	1	0	2	1	0	0	0	0	0	0	0	0	0	0	0	0	1	0	1	0	1	0
AA9		0	0	0	1	0	0	0	0	0	0	3	1	1	1	1	1	1	2	0	0	0	1	0	0	0	0	0	0	1	1	1	1	1	0	1	2
CBM1		0	0	0	0	0	0	1	1	0	0	0	1	0	0	0	0	0	0	0	0	0	0	0	0	1	0	0	0	0	1	0	0	0	0	0	0
CBM13		0	1	2	2	4	2	0	0	0	0	0	0	1	0	1	0	1	0	0	1	2	2	4	1	0	0	0	0	0	0	0	0	0	0	0	0
CBM20		0	0	0	0	1	0	0	0	0	0	0	0	1	1	1	1	1	0	0	0	0	0	1	0	0	0	0	0	0	0	0	1	0	0	0	0
CBM21		2	2	2	2	2	2	1	1	1	1	0	1	1	1	1	1	1	1	0	0	0	0	0	0	0	0	0	0	0	0	0	0	0	0	0	0
CBM32		0	0	0	0	0	0	0	0	0	0	0	0	2	1	3	0	1	2	0	0	0	0	0	0	0	0	0	0	0	0	2	1	2	0	1	2
CBM42		0	0	0	0	3	0	0	0	0	0	0	0	0	0	0	0	0	0	0	0	0	0	3	0	0	0	0	0	0	0	0	0	0	0	0	0
CBM43		0	0	0	0	0	0	0	0	0	0	0	0	0	0	0	1	0	0	0	0	0	0	0	0	0	0	0	0	0	0	0	0	0	1	0	0
CBM50		0	1	0	0	0	0	0	0	0	0	0	0	0	1	0	0	0	1	0	1	0	0	0	0	0	0	0	0	0	0	0	1	0	0	0	1
CBM67		0	0	0	2	2	2	0	0	0	0	0	0	0	0	0	0	0	0	0	0	0	0	0	0	0	0	0	0	0	0	0	0	0	0	0	0
CE1		1	9	1	1	1	3	1	4	1	1	2	1	2	2	3	1	1	1	0	0	0	0	0	1	0	2	0	0	0	0	0	0	1	0	0	0
CE10		7	18	6	13	15	13	19	14	12	12	4	14	11	9	13	7	10	12	0	0	0	0	2	1	1	1	0	0	0	0	0	0	1	0	0	0
CE12		0	0	0	0	0	0	0	1	0	6	0	0	0	0	0	0	0	0	0	0	0	0	0	0	0	0	0	4	0	0	0	0	0	0	0	0
CE16		2	0	1	0	2	1	2	5	4	1	4	6	2	1	3	1	2	2	0	0	0	0	0	0	1	2	1	0	0	3	0	1	0	0	0	0
CE3		0	0	0	0	0	0	0	0	0	0	0	0	0	1	0	1	0	0	0	0	0	0	0	0	0	0	0	0	0	0	0	0	0	1	0	0
CE4		1	5	5	4	6	5	5	6	6	5	12	6	3	1	1	3	2	0	1	4	4	4	4	4	2	3	5	3	3	3	0	0	0	0	0	0
CE5		0	0	0	0	0	0	0	1	0	2	6	2	1	2	2	1	1	2	0	0	0	0	0	0	0	0	0	0	1	1	1	2	1	1	1	2
CE7		0	0	0	0	0	0	0	0	0	1	0	0	0	0	0	0	0	0	0	0	0	0	0	0	0	0	0	0	0	0	0	0	0	0	0	0
CE8		0	0	0	0	0	0	0	0	4	0	4	0	0	0	0	0	0	0	0	0	0	0	0	0	0	0	3	0	2	0	0	0	0	0	0	0
CE9		1	1	1	1	2	1	0	0	0	0	0	0	1	1	1	1	0	0	0	0	0	0	0	0	0	0	0	0	0	0	0	0	0	0	0	0
GH1		1	5	1	0	3	1	1	0	1	0	0	0	0	0	0	0	0	0	0	0	0	0	0	0	0	0	0	0	0	0	0	0	0	0	0	0
GH10		0	1	0	0	1	0	0	0	0	0	5	0	0	0	0	0	0	0	0	1	0	0	1	0	0	0	0	0	3	0	0	0	0	0	0	0
GH105		1	1	1	2	3	1	1	4	3	3	2	2	0	0	0	0	0	0	0	0	1	1	2	0	1	3	0	1	2	1	0	0	0	0	0	0
GH106		0	0	0	0	1	2	0	0	0	0	0	0	0	0	0	0	0	0	0	0	0	0	0	0	0	0	0	0	0	0	0	0	0	0	0	0
GH109		1	0	0	0	1	1	0	0	0	0	0	0	0	0	0	0	0	0	0	0	0	0	0	0	0	0	0	0	0	0	0	0	0	0	0	0
GH11		0	0	0	0	1	0	0	0	0	0	0	0	0	0	0	0	0	0	0	0	0	0	1	0	0	0	0	0	0	0	0	0	0	0	0	0
GH114		0	1	0	1	1	1	0	1	0	0	0	0	0	0	1	1	0	0	0	1	0	1	1	1	0	1	0	0	0	0	0	0	0	0	0	0
GH115		2	1	0	1	3	3	0	0	0	0	0	0	0	0	0	0	0	0	0	1	0	0	1	1	0	0	0	0	0	0	0	0	0	0	0	0
GH12		0	0	0	0	0	0	0	0	0	6	2	0	2	1	3	0	2	1	0	0	0	0	0	0	0	0	0	4	2	0	1	0	0	0	1	1
GH125		0	0	0	0	1	0	0	0	0	1	0	0	3	2	2	2	3	2	0	0	0	0	0	0	0	0	0	0	0	0	1	0	1	1	1	0
GH127		0	1	0	0	3	2	0	0	0	0	0	0	0	0	0	0	0	0	0	0	0	0	0	0	0	0	0	0	0	0	0	0	0	0	0	0
GH128		7	7	6	4	4	3	4	5	1	0	0	2	11	8	9	5	11	5	6	6	3	3	2	1	0	1	1	0	0	1	7	5	8	1	7	3
GH13		13	12	8	9	11	12	8	6	5	2	3	2	7	4	7	4	8	4	2	4	1	3	1	1	0	0	0	0	0	0	1	0	1	0	0	0
GH130		0	0	0	0	1	0	0	0	0	0	0	0	0	0	0	0	0	0	0	0	0	0	0	0	0	0	0	0	0	0	0	0	0	0	0	0
GH131		0	0	0	0	0	0	0	0	0	0	4	0	0	0	0	0	0	0	0	0	0	0	0	0	0	0	0	0	2	0	0	0	0	0	0	0
GH132		0	0	0	0	0	0	0	0	0	0	0	0	1	1	0	2	1	1	0	0	0	0	0	0	0	0	0	0	0	0	1	1	0	1	1	0
GH133		1	1	1	1	1	1	1	1	1	1	1	1	1	1	1	1	1	1	0	0	0	0	0	0	0	0	0	0	0	0	0	0	0	0	0	0
GH134		0	0	0	0	0	0	0	0	0	0	0	0	0	0	0	0	1	0	0	0	0	0	0	0	0	0	0	0	0	0	0	0	0	0	1	0
GH135		0	0	0	0	0	0	0	0	0	1	0	2	1	1	2	1	2	2	0	0	0	0	0	0	0	0	0	1	0	1	1	1	0	0	1	2
GH140		0	2	0	0	0	2	0	0	0	0	0	0	0	0	0	0	0	0	0	0	0	0	0	0	0	0	0	0	0	0	0	0	0	0	0	0
GH141		0	0	0	0	1	0	0	0	0	0	0	0	0	0	0	0	0	0	0	0	0	0	0	0	0	0	0	0	0	0	0	0	0	0	0	0
GH142		0	0	0	0	0	0	0	0	0	0	0	0	0	1	0	0	0	0	0	0	0	0	0	0	0	0	0	0	0	0	0	1	0	0	0	0
GH145		0	0	0	0	0	1	0	0	0	0	0	0	0	0	0	0	0	0	0	0	0	0	0	0	0	0	0	0	0	0	0	0	0	0	0	0
GH146		0	0	0	0	2	1	0	0	0	0	0	0	0	0	0	0	0	0	0	0	0	0	0	0	0	0	0	0	0	0	0	0	0	0	0	0
GH15		2	2	2	2	2	2	3	2	2	1	3	2	1	1	1	2	1	0	0	0	0	0	0	0	0	0	0	0	2	0	0	1	0	0	0	0
GH152		2	4	3	2	2	0	0	0	0	0	3	4	1	1	1	1	1	1	2	3	1	1	2	0	0	0	0	0	1	2	0	0	0	0	0	0
GH16		2	6	6	5	3	1	5	3	0	5	7	11	9	9	11	6	9	8	0	0	0	0	1	0	1	0	0	1	3	2	3	3	4	3	3	5
GH17		1	1	1	1	1	1	1	1	0	1	1	1	2	4	3	5	3	2	0	0	0	0	0	0	0	0	0	0	1	0	1	2	1	3	0	0
GH18		4	6	3	4	6	4	3	4	7	5	14	6	6	8	8	6	7	7	2	3	1	3	3	2	3	3	4	4	3	3	1	1	2	1	2	0
GH2		4	1	1	0	9	5	1	1	1	1	5	1	3	3	3	1	3	3	0	0	0	0	3	2	0	0	0	0	1	0	0	1	1	0	1	0
GH20		1	2	0	1	5	1	1	1	2	3	1	2	2	2	2	2	1	2	1	1	0	0	2	0	0	0	1	2	1	0	0	1	0	0	1	0
GH25		0	0	0	0	0	0	0	0	0	0	0	0	0	1	0	0	0	1	0	0	0	0	0	0	0	0	0	0	0	0	0	1	0	0	0	1
GH26		0	0	0	0	0	0	1	3	0	0	1	0	0	0	0	0	0	0	0	0	0	0	0	0	0	1	0	0	0	0	0	0	0	0	0	0
GH27		1	0	0	0	0	0	0	0	0	0	1	0	1	1	1	1	0	1	1	0	0	0	0	0	0	0	0	0	1	0	1	1	1	0	0	1
GH28		5	0	0	1	1	3	0	0	4	1	1	1	0	0	1	0	0	0	2	0	0	1	0	2	0	0	3	0	1	1	0	0	1	0	0	0
GH29		0	0	0	0	2	1	0	0	0	0	0	0	0	0	0	0	0	0	0	0	0	0	0	1	0	0	0	0	0	0	0	0	0	0	0	0
GH3		3	10	3	3	4	5	0	2	2	0	2	4	4	5	3	4	4	3	1	0	1	0	0	1	0	1	0	0	2	3	2	2	1	1	2	1
GH30		0	0	0	0	2	1	0	0	0	0	0	0	1	0	1	0	1	0	0	0	0	0	2	1	0	0	0	0	0	0	1	0	1	0	1	0
GH31		6	4	2	3	7	3	3	1	2	1	2	1	3	3	3	4	3	4	0	1	0	1	0	2	0	0	0	1	1	0	2	1	1	0	1	2
GH32		0	2	0	1	2	1	1	1	0	1	2	1	1	0	1	1	0	1	0	0	0	1	0	1	0	0	0	0	0	1	0	0	0	0	0	0
GH33		0	0	0	0	0	0	0	0	0	0	0	0	0	0	0	0	1	0	0	0	0	0	0	0	0	0	0	0	0	0	0	0	0	0	0	0
GH35		0	1	0	0	2	1	0	0	0	0	1	0	0	1	0	0	0	1	0	0	0	0	2	1	0	0	0	0	1	0	0	1	0	0	0	0
GH36		3	1	0	0	3	1	0	0	0	0	0	0	0	0	0	0	0	0	0	0	0	0	0	0	0	0	0	0	0	0	0	0	0	0	0	0
GH37		1	3	1	2	2	1	2	1	1	1	3	1	2	2	2	1	0	1	0	1	0	1	1	1	0	1	0	0	0	0	0	0	0	0	0	0
GH38		1	3	1	1	6	5	1	1	1	1	1	1	1	1	1	1	1	1	0	0	0	0	0	0	0	0	0	0	0	0	0	0	0	0	0	0
GH42		0	0	0	0	1	1	0	0	0	0	0	0	0	0	0	0	0	0	0	0	0	0	0	0	0	0	0	0	0	0	0	0	0	0	0	0
GH43		0	5	0	0	2	3	0	0	1	0	2	1	1	1	1	2	1	1	0	2	0	0	0	0	0	0	0	0	2	1	1	1	1	0	1	1
GH45		0	0	0	0	0	0	0	0	0	0	0	0	1	0	1	0	0	1	0	0	0	0	0	0	0	0	0	0	0	0	1	0	0	0	0	0
GH47		3	3	3	2	4	3	4	3	3	4	7	3	5	5	5	5	5	5	0	1	1	0	1	0	0	0	0	0	0	0	1	1	1	0	1	0
GH49		0	0	0	0	0	0	0	0	0	0	0	0	1	0	0	0	1	0	0	0	0	0	0	0	0	0	0	0	0	0	1	0	0	0	1	0
GH5		16	19	13	10	17	18	18	15	18	14	26	11	7	8	8	7	9	11	2	3	2	3	5	6	6	2	5	3	6	3	4	4	5	4	2	5
GH51		0	2	0	1	2	1	0	1	0	0	0	0	1	0	1	0	1	1	0	0	0	0	0	0	0	0	0	0	0	0	0	0	0	0	0	1
GH54		0	0	0	0	4	0	0	0	0	0	0	0	0	0	0	0	0	0	0	0	0	0	4	0	0	0	0	0	0	0	0	0	0	0	0	0
GH55		0	0	0	0	1	0	0	0	0	0	0	0	2	2	3	3	3	1	0	0	0	0	0	0	0	0	0	0	0	0	1	2	2	2	1	1
GH63		0	0	0	0	2	0	0	0	0	0	0	0	0	0	0	0	0	0	0	0	0	0	0	0	0	0	0	0	0	0	0	0	0	0	0	0
GH64		0	0	0	0	0	0	0	0	0	0	0	0	1	1	2	0	1	1	0	0	0	0	0	0	0	0	0	0	0	0	0	0	0	0	0	0
GH65		1	0	0	0	0	0	1	0	0	0	1	1	1	1	1	1	1	1	1	0	0	0	0	0	1	0	0	0	0	1	1	1	0	1	1	1
GH67		0	0	0	0	1	0	0	0	0	0	0	0	0	0	0	0	0	0	0	0	0	0	0	0	0	0	0	0	0	0	0	0	0	0	0	0
GH7		0	0	0	0	0	0	0	0	0	0	7	0	0	0	0	0	0	0	0	0	0	0	0	0	0	0	0	0	2	0	0	0	0	0	0	0
GH71		4	2	2	2	3	1	0	0	0	2	4	1	3	2	4	1	5	4	4	1	1	1	2	1	0	0	0	1	0	1	1	2	1	0	1	1
GH72		1	1	1	1	1	1	0	0	0	2	1	0	5	3	5	4	3	4	1	1	0	0	1	0	0	0	0	2	1	0	1	2	2	3	3	2
GH74		0	0	0	0	0	1	0	0	0	0	0	0	0	0	0	0	0	0	0	0	0	0	0	0	0	0	0	0	0	0	0	0	0	0	0	0
GH75		0	0	0	0	0	0	0	0	0	0	0	1	0	0	0	0	0	1	0	0	0	0	0	0	0	0	0	0	0	0	0	0	0	0	0	0
GH76		0	1	0	0	2	0	0	0	1	1	6	1	6	4	8	4	5	4	0	1	0	0	1	0	0	0	1	0	4	1	3	2	2	1	0	1
GH78		0	0	0	2	2	4	0	0	0	0	0	1	0	0	0	0	0	0	0	0	0	0	0	0	0	0	0	0	0	0	0	0	0	0	0	0
GH79		1	1	1	4	3	2	0	0	0	1	1	0	0	0	0	0	0	0	0	0	1	2	1	0	0	0	0	1	1	0	0	0	0	0	0	0
GH81		0	0	0	0	0	0	0	0	0	0	1	0	0	1	2	0	2	1	0	0	0	0	0	0	0	0	0	0	0	0	0	1	1	0	1	0
GH85		0	0	0	0	0	0	0	0	1	1	1	1	1	0	0	0	0	0	0	0	0	0	0	0	0	0	0	0	0	0	0	0	0	0	0	0
GH88		1	1	0	0	1	2	1	0	0	0	0	0	0	0	0	0	0	0	0	0	0	0	0	0	0	0	0	0	0	0	0	0	0	0	0	0
GH89		0	0	0	0	1	0	0	0	0	0	0	0	0	0	0	0	0	0	0	0	0	0	0	0	0	0	0	0	0	0	0	0	0	0	0	0
GH9		0	1	1	1	1	1	1	1	0	0	0	0	0	0	0	0	0	0	0	0	0	0	0	0	0	0	0	0	0	0	0	0	0	0	0	0
GH92		1	1	1	1	0	2	0	0	0	1	0	0	0	1	0	1	0	0	0	0	0	0	0	0	0	0	0	1	0	0	0	1	0	0	0	0
GH93		0	1	0	0	1	0	0	0	0	1	0	0	1	1	1	0	1	0	0	1	0	0	1	0	0	0	0	0	0	0	0	0	0	0	0	0
GH95		0	0	0	0	3	1	0	0	0	0	0	0	0	0	0	0	0	0	0	0	0	0	0	0	0	0	0	0	0	0	0	0	0	0	0	0
GH97		0	0	0	0	1	0	0	0	0	0	0	0	0	0	0	0	0	0	0	0	0	0	0	0	0	0	0	0	0	0	0	0	0	0	0	0
GT1		6	2	2	0	4	1	2	1	1	1	3	0	3	2	2	2	4	1	0	0	0	0	0	0	0	0	0	0	0	0	0	0	0	0	0	0
GT10		0	0	0	0	0	0	0	0	1	0	1	1	0	0	0	0	0	0	0	0	0	0	0	0	0	0	0	0	0	0	0	0	0	0	0	0
GT14		0	0	0	0	0	0	0	0	0	0	0	1	0	0	0	0	0	0	0	0	0	0	0	0	0	0	0	0	0	0	0	0	0	0	0	0
GT15		1	1	1	1	1	1	2	1	3	4	2	5	4	4	5	4	5	4	0	0	0	0	0	0	0	0	0	0	0	0	0	0	1	0	0	0
GT17		0	0	0	0	1	1	0	1	0	0	0	1	1	2	1	0	1	1	0	0	0	0	0	0	0	0	0	0	0	0	0	0	0	0	0	0
GT2		12	9	10	11	11	9	11	12	13	11	11	12	13	13	13	13	12	11	0	0	0	0	0	0	0	0	0	0	0	0	0	0	0	0	0	0
GT20		0	0	0	0	0	0	1	1	2	1	2	1	1	1	1	3	1	1	0	0	0	0	0	0	0	0	0	0	0	0	0	0	0	0	0	0
GT21		1	1	1	1	1	1	1	1	1	1	1	1	1	1	1	1	1	1	0	0	0	0	0	0	0	0	0	0	0	0	0	0	0	0	0	0
GT22		2	4	3	3	3	3	1	2	3	3	4	4	3	2	2	3	3	4	0	0	0	0	0	0	0	0	0	0	0	0	0	0	0	0	0	0
GT24		0	0	1	0	1	0	1	0	0	1	1	1	0	1	1	1	1	1	0	0	0	0	0	0	0	0	0	0	0	0	0	0	0	0	0	0
GT25		0	0	0	0	0	0	1	0	1	1	3	1	3	4	6	1	4	7	0	0	0	0	0	0	0	0	0	0	0	0	0	1	0	0	1	1
GT3		1	1	1	1	1	1	1	1	1	1	1	1	1	1	1	1	1	1	0	0	0	0	0	0	0	0	0	0	0	0	0	0	0	0	0	0
GT31		3	2	2	1	1	2	1	2	2	1	0	1	0	0	0	0	0	1	0	0	0	0	0	0	0	0	0	0	0	0	0	0	0	0	0	0
GT32		1	1	1	2	1	1	2	2	1	1	1	1	6	2	7	1	4	3	0	0	0	0	0	0	0	0	0	0	0	0	1	0	2	0	2	0
GT33		1	1	1	1	1	1	1	1	1	0	1	1	1	1	1	1	1	0	0	0	0	0	0	0	0	0	0	0	0	0	0	0	0	0	0	0
GT34		0	0	0	0	1	0	0	0	0	0	0	0	4	4	5	2	2	2	0	0	0	0	0	0	0	0	0	0	0	0	0	0	0	0	0	0
GT35		1	1	1	1	1	1	1	1	1	0	0	1	1	1	1	1	1	1	0	0	0	0	0	0	0	0	0	0	0	0	0	0	0	0	0	0
GT39		3	3	2	3	3	3	3	3	3	3	3	3	3	2	3	3	3	2	0	0	0	0	0	0	0	0	0	0	0	0	0	0	0	0	0	0
GT4		4	5	5	5	4	5	3	4	5	4	4	7	4	3	3	4	3	3	0	0	0	0	0	0	0	0	0	0	0	0	0	0	0	0	0	0
GT43		0	0	0	0	0	0	2	4	0	0	2	1	0	0	0	0	0	0	0	0	0	0	0	0	0	0	0	0	0	0	0	0	0	0	0	0
GT47		2	1	0	1	0	2	1	3	2	2	0	3	0	0	0	0	0	0	0	0	0	0	0	0	0	0	0	0	0	0	0	0	0	0	0	0
GT48		1	1	1	1	1	1	0	0	1	1	1	0	0	0	1	0	1	0	0	0	0	0	0	0	0	0	0	0	0	0	0	0	0	0	0	0
GT49		0	0	0	0	0	2	1	1	2	1	1	2	0	0	0	0	0	0	0	0	0	0	0	0	0	0	0	0	0	0	0	0	0	0	0	0
GT5		1	1	1	1	1	1	0	0	1	1	2	1	3	2	3	0	3	2	0	0	0	0	0	0	0	0	0	0	0	0	0	0	0	0	0	0
GT50		1	1	0	1	1	1	0	0	1	0	1	1	1	1	1	1	1	0	0	0	0	0	0	0	0	0	0	0	0	0	0	0	0	0	0	0
GT57		1	0	0	0	2	2	1	2	1	2	2	1	2	0	1	1	2	1	0	0	0	0	0	0	0	0	0	0	0	0	0	0	0	0	0	0
GT58		1	1	1	1	1	1	0	0	1	1	1	1	1	0	0	1	1	1	0	0	0	0	0	0	0	0	0	0	0	0	0	0	0	0	0	0
GT59		1	0	0	0	1	0	1	1	1	1	1	1	1	1	1	1	1	0	0	0	0	0	0	0	0	0	0	0	0	0	0	0	0	0	0	0
GT62		0	0	0	0	0	0	3	2	2	2	0	2	3	5	3	3	3	4	0	0	0	0	0	0	0	0	0	0	0	0	0	2	0	0	1	1
GT64		0	0	0	0	1	0	4	3	1	2	0	5	0	0	0	0	0	0	0	0	0	0	0	0	0	0	0	0	0	2	0	0	0	0	0	0
GT66		1	1	1	1	1	1	1	1	1	1	1	1	1	1	1	1	1	1	0	0	0	0	0	0	0	0	0	0	0	0	0	0	0	0	0	0
GT69		5	4	4	4	5	4	4	2	3	3	3	3	4	2	4	3	3	3	0	1	0	0	2	0	0	0	0	0	0	0	1	0	2	0	0	0
GT71		3	3	2	2	4	5	2	2	2	1	1	2	3	3	4	5	4	0	0	0	0	0	0	0	0	0	0	0	0	0	0	0	0	0	1	0
GT76		1	1	1	1	1	0	0	0	1	1	1	1	0	0	0	0	0	1	0	0	0	0	0	0	0	0	0	0	0	0	0	0	0	0	0	0
GT77		0	0	0	0	0	0	0	0	0	5	0	0	0	0	0	0	0	0	0	0	0	0	0	0	0	0	0	0	0	0	0	0	0	0	0	0
GT8		4	3	4	5	3	2	4	4	3	5	1	6	6	6	6	3	6	4	0	0	0	0	0	0	0	0	0	1	1	0	0	0	0	0	0	0
GT81		0	0	0	0	0	0	0	0	0	0	0	0	1	0	1	0	1	0	0	0	0	0	0	0	0	0	0	0	0	0	0	0	0	0	0	0
GT90		5	4	6	3	4	6	5	9	8	13	6	9	2	0	3	1	2	0	0	0	0	0	0	0	0	0	0	0	0	0	0	0	0	0	0	0
GT92		0	0	0	0	0	0	0	2	0	0	0	0	0	0	0	0	0	0	0	0	0	0	0	0	0	0	0	0	0	0	0	0	0	0	0	0
PL1		3	1	0	0	2	1	0	0	0	0	2	1	0	0	0	0	0	0	0	0	0	0	0	0	0	0	0	0	1	1	0	0	0	0	0	0
PL14		4	2	2	2	2	3	1	1	2	2	0	3	0	0	0	0	0	0	1	0	0	1	1	2	0	1	1	0	0	1	0	0	0	0	0	0
PL3		0	0	0	0	0	0	0	0	0	2	0	0	0	0	0	0	0	0	0	0	0	0	0	0	0	0	0	0	0	0	0	0	0	0	0	0
PL4		0	0	0	1	0	0	0	0	0	0	0	0	0	0	0	0	0	0	0	0	0	1	0	0	0	0	0	0	0	0	0	0	0	0	0	0
PL8		0	0	0	0	1	1	0	0	0	0	0	0	0	0	0	0	0	0	0	0	0	0	0	0	0	0	0	0	0	0	0	0	0	0	0	0

## Sheet: S10_secretome_pfam
Table S10. Number of prtoteins assigned to pfam families across the three fungal secretomes
PFAM	ID	Description	# in the lecanoromycete secretome	# in the Cyphobasidium secretome	# in the Tremella secretome
Found in all three fungi
PF00026	Asp	Eukaryotic aspartyl protease	7	4	7
PF00149	Metallophos	Calcineurin-like phosphoesterase	3	2	3
PF00150	Cellulase	Cellulase (glycosyl hydrolase family 5)	4	4	2
PF00188	CAP	Cysteine-rich secretory protein family	3	3	1
PF00190	Cupin_1	Cupin	1	2	4
PF00450	Peptidase_S10	Serine carboxypeptidase	6	1	2
PF00704	Glyco_hydro_18	Glycosyl hydrolases family 18	3	3	3
PF00732	GMC_oxred_N	GMC oxidoreductase	5	1	3
PF00933	Glyco_hydro_3	Glycosyl hydrolase family 3 N terminal domain	2	1	1
PF03636	Glyco_hydro_65N	Glycosyl hydrolase family 65, N-terminal domain	1	1	1
PF05199	GMC_oxred_C	GMC oxidoreductase	6	1	2
PF07250	Glyoxal_oxid_N	Glyoxal oxidase N-terminus	1	2	2
PF09118	DUF1929	Domain of unknown function (DUF1929)	3	2	2
PF10281	Ish1	Putative stress-responsive nuclear envelope protein	1	1	1
PF12697	Abhydrolase_6	Alpha/beta hydrolase family	2	1	1
PF13450	NAD_binding_8	NAD(P)-binding Rossmann-like domain	2	1	1
PF13668	Ferritin_2	Ferritin-like domain	4	7	6
Found in Alectoria and Cyphobasidium only
PF00106	adh_short	short chain dehydrogenase	1	1	0
PF00135	COesterase	Carboxylesterase family	4	1	0
PF00226	DnaJ	DnaJ domain	1	1	0
PF00722	Glyco_hydro_16	Glycosyl hydrolases family 16	2	3	0
PF00967	Barwin	Barwin family	1	1	0
PF01494	FAD_binding_3	FAD binding domain	1	1	0
PF01593	Amino_oxidase	Flavin containing amine oxidoreductase	2	1	0
PF01764	Lipase_3	Lipase (class 3)	2	1	0
PF01915	Glyco_hydro_3_C	Glycosyl hydrolase family 3 C-terminal domain	2	1	0
PF04389	Peptidase_M28	Peptidase family M28	1	1	0
PF05730	CFEM	CFEM domain	1	1	0
PF07156	Prenylcys_lyase	Prenylcysteine lyase	1	1	0
PF08760	DUF1793	Domain of unknown function (DUF1793)	1	1	0
PF13561	adh_short_C2	Enoyl-(Acyl carrier protein) reductase	1	1	0
PF14310	Fn3-like	Fibronectin type III-like domain	1	1	0
PF16335	DUF4965	Domain of unknown function (DUF4965)	1	1	0
PF17168	DUF5127	Domain of unknown function (DUF5127)	1	1	0
Found in Alectoria and Tremella only
PF00082	Peptidase_S8	Subtilase family	1	0	2
PF00128	Alpha-amylase	Alpha amylase, catalytic domain	1	0	2
PF00328	His_Phos_2	Histidine phosphatase superfamily (branch 2)	1	0	2
PF00394	Cu-oxidase	Multicopper oxidase	4	0	1
PF01735	PLA2_B	Lysophospholipase catalytic domain	1	0	1
PF01822	WSC	WSC domain	2	0	5
PF03198	Glyco_hydro_72	Glucanosyltransferase	1	0	1
PF03659	Glyco_hydro_71	Glycosyl hydrolase family 71	1	0	4
PF07731	Cu-oxidase_2	Multicopper oxidase	4	0	1
PF07732	Cu-oxidase_3	Multicopper oxidase	4	0	1
PF09260	DUF1966	Domain of unknown function (DUF1966)	1	0	2
PF09362	DUF1996	Domain of unknown function (DUF1996)	2	0	2
PF10342	GPI-anchored	Ser-Thr-rich glycosyl-phosphatidyl-inositol-anchored membrane family	3	0	3
PF11790	Glyco_hydro_cc	Glycosyl hydrolase catalytic core	7	0	6
PF14543	TAXi_N	Xylanase inhibitor N-terminal	2	0	1
PF16499	Melibiase_2	Alpha galactosidase A	1	0	1
PF17801	Melibiase_C	Alpha galactosidase C-terminal beta sandwich domain	1	0	1
Found in Cyphobasidium and Tremella only
PF00085	Thioredoxin	Thioredoxin	0	1	1
PF01464	SLT	Transglycosylase SLT domain	0	1	1
PF01522	Polysacc_deac_1	Polysaccharide deacetylase	0	2	2
PF02221	E1_DerP2_DerF2	ML domain	0	2	1
PF05426	Alginate_lyase	Alginate lyase	0	1	3
PF07749	ERp29	Endoplasmic reticulum protein ERp29, C-terminal domain	0	1	1
PF13432	TPR_16	Tetratricopeptide repeat	0	1	1
PF16656	Pur_ac_phosph_N	Purple acid Phosphatase, N-terminal domain	0	1	1
Found only in one genome
PF00141	peroxidase	Peroxidase	1	0	0
PF00144	Beta-lactamase	Beta-lactamase	1	0	0
PF00187	Chitin_bind_1	Chitin recognition protein	1	0	0
PF00264	Tyrosinase	Common central domain of tyrosinase	1	0	0
PF00332	Glyco_hydro_17	Glycosyl hydrolases family 17	1	0	0
PF00399	PIR	Yeast PIR protein repeat	1	0	0
PF00445	Ribonuclease_T2	Ribonuclease T2 family	1	0	0
PF00754	F5_F8_type_C	F5/8 type C domain	2	0	0
PF00856	SET	SET domain	1	0	0
PF01055	Glyco_hydro_31	Glycosyl hydrolases family 31	2	0	0
PF01083	Cutinase	Cutinase	1	0	0
PF01263	Aldose_epim	Aldose 1-epimerase	1	0	0
PF01328	Peroxidase_2	Peroxidase, family 2	2	0	0
PF01476	LysM	LysM domain	1	0	0
PF01532	Glyco_hydro_47	Glycosyl hydrolase family 47	1	0	0
PF01546	Peptidase_M20	Peptidase family M20/M25/M40	1	0	0
PF01565	FAD_binding_4	FAD binding domain	1	0	0
PF01663	Phosphodiest	Type I phosphodiesterase / nucleotide pyrophosphatase	1	0	0
PF01670	Glyco_hydro_12	Glycosyl hydrolase family 12	2	0	0
PF01738	DLH	Dienelactone hydrolase family	1	0	0
PF01975	SurE	Survival protein SurE	2	0	0
PF02015	Glyco_hydro_45	Glycosyl hydrolase family 45	1	0	0
PF02128	Peptidase_M36	Fungalysin metallopeptidase (M36)	1	0	0
PF03022	MRJP	Major royal jelly protein	2	0	0
PF03443	Glyco_hydro_61	Glycosyl hydrolase family 61	1	0	0
PF03572	Peptidase_S41	Peptidase family S41	1	0	0
PF03632	Glyco_hydro_65m	Glycosyl hydrolase family 65 central catalytic domain	1	0	0
PF03663	Glyco_hydro_76	Glycosyl hydrolase family 76	3	0	0
PF03718	Glyco_hydro_49	Glycosyl hydrolase family 49	1	0	0
PF03856	SUN	Beta-glucosidase (SUN family)	1	0	0
PF03893	Lipase3_N	Lipase 3 N-terminal region	1	0	0
PF04488	Gly_transf_sug	Glycosyltransferase sugar-binding region containing DXD motif	1	0	0
PF04616	Glyco_hydro_43	Glycosyl hydrolases family 43	1	0	0
PF04628	Sedlin_N	Sedlin, N-terminal conserved region	1	0	0
PF05390	KRE9	Yeast cell wall synthesis protein KRE9/KNH1	1	0	0
PF05577	Peptidase_S28	Serine carboxypeptidase S28	1	0	0
PF06824	Glyco_hydro_125	Metal-independent alpha-mannosidase (GH125)	1	0	0
PF07519	Tannase	Tannase and feruloyl esterase	1	0	0
PF07687	M20_dimer	Peptidase dimerisation domain	1	0	0
PF07859	Abhydrolase_3	alpha/beta hydrolase fold	1	0	0
PF07970	COPIIcoated_ERV	Endoplasmic reticulum vesicle transporter	1	0	0
PF09044	Kp4	Kp4	1	0	0
PF09286	Pro-kuma_activ	Pro-kumamolisin, activation domain	2	0	0
PF09792	But2	Ubiquitin 3 binding protein But2 C-terminal domain	1	0	0
PF09949	DUF2183	Uncharacterized conserved protein (DUF2183)	1	0	0
PF10287	DUF2401	Putative TOS1-like glycosyl hydrolase (DUF2401)	1	0	0
PF10290	DUF2403	Glycine-rich protein domain (DUF2403)	1	0	0
PF10503	Esterase_phd	Esterase PHB depolymerase	1	0	0
PF10681	Rot1	Chaperone for protein-folding within the ER, fungal	1	0	0
PF11735	CAP59_mtransfer	Cryptococcal mannosyltransferase 1	1	0	0
PF11937	DUF3455	Protein of unknown function (DUF3455)	1	0	0
PF12138	Spherulin4	Spherulation-specific family 4	1	0	0
PF12222	PNGaseA	Peptide N-acetyl-beta-D-glucosaminyl asparaginase amidase A	1	0	0
PF12454	Ecm33	GPI-anchored cell wall organization protein	1	0	0
PF12708	Pectate_lyase_3	Pectate lyase superfamily protein	1	0	0
PF13181	TPR_8	Tetratricopeptide repeat	1	0	0
PF13306	LRR_5	BspA type Leucine rich repeat region (6 copies)	1	0	0
PF13460	NAD_binding_10	NAD(P)H-binding	1	0	0
PF13472	Lipase_GDSL_2	GDSL-like Lipase/Acylhydrolase family	1	0	0
PF13577	SnoaL_4	SnoaL-like domain	1	0	0
PF13802	Gal_mutarotas_2	Galactose mutarotase-like	1	0	0
PF13850	ERGIC_N	Endoplasmic Reticulum-Golgi Intermediate Compartment (ERGIC)	1	0	0
PF14521	Aspzincin_M35	Lysine-specific metallo-endopeptidase	3	0	0
PF14587	Glyco_hydr_30_2	O-Glycosyl hydrolase family 30	1	0	0
PF16863	NtCtMGAM_N	N-terminal barrel of NtMGAM and CtMGAM, maltase-glucoamylase	2	0	0
PF17433	Glyco_hydro_49N	Glycosyl hydrolase family 49 N-terminal Ig-like domain	1	0	0
PF18132	Tyosinase_C	Tyosinase C-terminal domain	1	0	0
PF18647	Fungal_lectin_2	Alpha-galactosyl-binding fungal lectin	1	0	0
PF18783	IPU_b_solenoid	Isopullulanase beta-solenoid repeat	1	0	0
PF18841	B_solenoid_dext	Beta solenoid repeat from Dextranase	1	0	0
PF00012	HSP70	Hsp70 protein	0	1	0
PF00173	Cyt-b5	Cytochrome b5-like Heme/Steroid binding domain	0	1	0
PF00174	Oxidored_molyb	Oxidoreductase molybdopterin binding domain	0	1	0
PF00300	His_Phos_1	Histidine phosphatase superfamily (branch 1)	0	1	0
PF00549	Ligase_CoA	CoA-ligase	0	1	0
PF00611	FCH	Fes/CIP4, and EFC/F-BAR homology domain	0	1	0
PF00615	RGS	Regulator of G protein signaling domain	0	1	0
PF00620	RhoGAP	RhoGAP domain	0	1	0
PF00657	Lipase_GDSL	GDSL-like Lipase/Acylhydrolase	0	1	0
PF00734	CBM_1	Fungal cellulose binding domain	0	1	0
PF01000	RNA_pol_A_bac	RNA polymerase Rpb3/RpoA insert domain	0	1	0
PF01019	G_glu_transpept	Gamma-glutamyltranspeptidase	0	1	0
PF01161	PBP	Phosphatidylethanolamine-binding protein	0	1	0
PF01185	Hydrophobin	Fungal hydrophobin	0	2	0
PF01193	RNA_pol_L	RNA polymerase Rpb3/Rpb11 dimerisation domain	0	1	0
PF01223	Endonuclease_NS	DNA/RNA non-specific endonuclease	0	1	0
PF02036	SCP2	SCP-2 sterol transfer family	0	1	0
PF02629	CoA_binding	CoA binding domain	0	1	0
PF03330	DPBB_1	Lytic transglycolase	0	1	0
PF03404	Mo-co_dimer	Mo-co oxidoreductase dimerisation domain	0	1	0
PF04406	TP6A_N	Type IIB DNA topoisomerase	0	1	0
PF04768	NAT	NAT, N-acetyltransferase, of N-acetylglutamate synthase	0	1	0
PF06723	MreB_Mbl	MreB/Mbl protein	0	1	0
PF07228	SpoIIE	Stage II sporulation protein E (SpoIIE)	0	1	0
PF07774	EMC1_C	ER membrane protein complex subunit 1, C-terminal	0	1	0
PF08238	Sel1	Sel1 repeat	0	1	0
PF08659	KR	KR domain	0	1	0
PF09435	DUF2015	Fungal protein of unknown function (DUF2015)	0	1	0
PF10033	ATG13	Autophagy-related protein 13	0	1	0
PF12680	SnoaL_2	SnoaL-like domain	0	1	0
PF12862	ANAPC5	Anaphase-promoting complex subunit 5	0	1	0
PF13229	Beta_helix	Right handed beta helix region	0	1	0
PF13360	PQQ_2	PQQ-like domain	0	1	0
PF13607	Succ_CoA_lig	Succinyl-CoA ligase like flavodoxin domain	0	1	0
PF14008	Metallophos_C	Iron/zinc purple acid phosphatase-like protein C	0	1	0
PF16561	AMPK1_CBM	Glycogen recognition site of AMP-activated protein kinase	0	1	0
PF18376	MDD_C	Mevalonate 5-diphosphate decarboxylase C-terminal domain	0	1	0
PF00075	RNase_H	RNase H	0	0	1
PF00156	Pribosyltran	Phosphoribosyl transferase domain	0	0	1
PF00246	Peptidase_M14	Zinc carboxypeptidase	0	0	1
PF00295	Glyco_hydro_28	Glycosyl hydrolases family 28	0	0	2
PF00314	Thaumatin	Thaumatin family	0	0	2
PF00652	Ricin_B_lectin	Ricin-type beta-trefoil lectin domain	0	0	1
PF00728	Glyco_hydro_20	Glycosyl hydrolase family 20, catalytic domain	0	0	1
PF01050	MannoseP_isomer	Mannose-6-phosphate isomerase	0	0	1
PF01135	PCMT	Protein-L-isoaspartate(D-aspartate) O-methyltransferase (PCMT)	0	0	1
PF01693	Cauli_VI	Caulimovirus viroplasmin	0	0	1
PF02089	Palm_thioest	Palmitoyl protein thioesterase	0	0	1
PF02996	Prefoldin	Prefoldin subunit	0	0	1
PF03171	2OG-FeII_Oxy	2OG-Fe(II) oxygenase superfamily	0	0	1
PF04427	Brix	Brix domain	0	0	1
PF04800	ETC_C1_NDUFA4	ETC complex I subunit conserved region	0	0	1
PF05922	Inhibitor_I9	Peptidase inhibitor I9	0	0	1
PF07883	Cupin_2	Cupin domain	0	0	1
PF07983	X8	X8 domain	0	0	1
PF08241	Methyltransf_11	Methyltransferase domain	0	0	1
PF08577	PI31_Prot_C	PI31 proteasome regulator	0	0	1
PF11566	PI31_Prot_N	PI31 proteasome regulator N-terminal	0	0	1
PF11578	DUF3237	Protein of unknown function (DUF3237)	0	0	1
PF12146	Hydrolase_4	Serine aminopeptidase, S33	0	0	1
PF12519	MDM10	Mitochondrial distribution and morphology protein 10	0	0	1
PF12929	Mid1	Stretch-activated Ca2+-permeable channel component	0	0	1
PF13098	Thioredoxin_2	Thioredoxin-like domain	0	0	1
PF13649	Methyltransf_25	Methyltransferase domain	0	0	1
PF14226	DIOX_N	non-haem dioxygenase in morphine synthesis N-terminal	0	0	1
PF14845	Glycohydro_20b2	beta-acetyl hexosaminidase like	0	0	1

[truncated: 5 more sheets: S11_phylogenomics, S12_ITS, S13_primers, S14_screening_outcomes, S15_acidobacteria_rpob]
